# Supplementary material for: The influence of leaf anatomy on the internal light environment and photosynthetic electron transport rate: exploration with a new leaf ray tracing model
Source: J Exp Bot. 2016 Oct 4;67(21):6021–35. doi: 10.1093/jxb/erw359 (PMC5100017; doi:10.1093/jxb/erw359)
Supplement: Supplementary Data [file supp_erw359_supplementary_table_S1.xlsx]

## Sheet: chlorophyll
Wavelength (nm)	specific absorption coefficient of chlorophyll a+b (cm^2 g^-1)
400	73400
405	67700
410	62300
415	58000
420	55600
425	53400
430	52700
435	52200
440	51000
445	49400
450	46700
455	44400
460	43500
465	43500
470	43000
475	42600
480	42100
485	41300
490	40000
495	37900
500	34800
505	30700
510	26500
515	22100
520	18300
525	15400
530	13600
535	12700
540	12200
545	12000
550	11800
555	11800
560	12200
565	13000
570	14200
575	15600
580	16800
585	17800
590	18500
595	18900
600	19200
605	19800
610	20700
615	21900
620	22900
625	23400
630	23600
635	24000
640	25300
645	27400
650	29400
655	30600
660	32700
665	36100
670	38900
675	40500
680	40300
685	36900
690	28200
695	19100
700	12600
705	8700
710	6200
715	4500
720	3200
725	2200
730	1500
735	1000
740	600
745	300
750	100

## Sheet: cell wall
Wavelength (nm)	specific absorption coefficient of cell wall (cm^2 g^-1)
400	4.38
405	4.38
410	4.38
415	4.38
420	4.38
425	4.38
430	4.38
435	4.38
440	4.38
445	4.38
450	4.38
455	4.38
460	4.38
465	4.38
470	4.38
475	4.38
480	4.38
485	4.38
490	4.38
495	4.38
500	4.38
505	4.38
510	4.38
515	4.38
520	4.38
525	4.38
530	4.38
535	4.38
540	4.38
545	4.38
550	4.38
555	4.38
560	4.38
565	4.38
570	4.38
575	4.38
580	4.38
585	4.38
590	4.38
595	4.38
600	4.38
605	4.38
610	4.38
615	4.38
620	4.38
625	4.38
630	4.38
635	4.38
640	4.38
645	4.38
650	4.38
655	4.38
660	4.38
665	4.38
670	4.38
675	4.38
680	4.38
685	4.38
690	4.38
695	4.38
700	4.38
705	4.38
710	4.38
715	4.38
720	4.38
725	4.38
730	4.38
735	4.38
740	4.38
745	4.38
750	4.38
755	4.38
760	4.38
765	4.38
770	4.38
775	4.38
780	4.38
785	4.38
790	4.38
795	4.38
800	4.51
805	4.37
810	4.36
815	4.3
820	4.22
825	4.3
830	4.2
835	4.08
840	4.22
845	4.16
850	3.85
855	3.95
860	3.98
865	4.01
870	4.02
875	4
880	3.95
885	3.96
890	3.92
895	3.91
900	3.89
905	3.85
910	3.83
915	3.84
920	3.85
925	3.77
930	3.76
935	3.8
940	3.82
945	3.85
950	3.85
955	3.84
960	3.88
965	3.86
970	3.89
975	3.89
980	3.9
985	3.89
990	3.86
995	3.83
1000	3.81
1005	3.79
1010	3.75
1015	3.78
1020	3.73
1025	3.69
1030	3.64
1035	3.58
1040	3.62
1045	3.63
1050	3.55
1055	3.51
1060	3.49
1065	3.44
1070	3.5
1075	3.46
1080	3.39
1085	3.41
1090	3.43
1095	3.49
1100	3.46
1105	3.43
1110	3.36
1115	3.4
1120	3.43
1125	3.44
1130	3.47
1135	3.54
1140	3.53
1145	3.54
1150	3.64
1155	3.71
1160	3.77
1165	3.87
1170	3.91
1175	4.07
1180	4.24
1185	4.36
1190	4.48
1195	4.48
1200	4.47
1205	4.54
1210	4.58
1215	4.57
1220	4.53
1225	4.15
1230	4.09
1235	3.99
1240	3.93
1245	3.87
1250	3.82
1255	3.82
1260	3.8
1265	3.8
1270	3.76
1275	3.72
1280	3.71
1285	3.63
1290	3.53
1295	3.52
1300	3.51
1305	3.47
1310	3.47
1315	3.43
1320	3.44
1325	3.44
1330	3.41
1335	3.5
1340	3.6
1345	3.69
1350	3.89
1355	4.06
1360	4.21
1365	4.35
1370	4.7
1375	4.74
1380	4.79
1385	4.83
1390	4.96
1395	5.01
1400	5.22
1405	5.44
1410	6.04
1415	6.74
1420	7.76
1425	8.85
1430	9.74
1435	10.53
1440	10.95
1445	11.3
1450	11.33
1455	11.47
1460	11.61
1465	11.62
1470	11.6
1475	11.69
1480	11.62
1485	11.67
1490	11.69
1495	11.59
1500	11.49
1505	11.21
1510	11
1515	10.79
1520	10.56
1525	10.34
1530	10.19
1535	10.11
1540	10.06
1545	10.07
1550	10.03
1555	9.92
1560	9.83
1565	9.8
1570	9.75
1575	9.76
1580	9.72
1585	9.51
1590	9.4
1595	9.16
1600	8.9
1605	8.73
1610	8.51
1615	8.32
1620	8.14
1625	7.96
1630	7.87
1635	7.75
1640	7.82
1645	7.65
1650	7.86
1655	8
1660	8.13
1665	8.5
1670	8.66
1675	8.81
1680	9.17
1685	9.47
1690	9.79
1695	10.09
1700	10.38
1705	10.75
1710	11.09
1715	11.32
1720	11.71
1725	11.92
1730	11.87
1735	11.37
1740	10.87
1745	10.73
1750	10.68
1755	10.66
1760	10.79
1765	10.67
1770	10.5
1775	10.24
1780	10.07
1785	9.97
1790	9.92
1795	9.88
1800	9.84
1805	9.67
1810	9.73
1815	9.64
1820	9.55
1825	9.47
1830	9.27
1835	9.2
1840	8.96
1845	8.83
1850	8.62
1855	8.61
1860	8.39
1865	8.36
1870	8.23
1875	8.2
1880	8.22
1885	8.19
1890	8.22
1895	8.29
1900	8.71
1905	8.93
1910	9.04
1915	9.19
1920	9.09
1925	8.91
1930	8.67
1935	8.25
1940	7.93
1945	7.72
1950	7.65
1955	7.57
1960	7.65
1965	7.79
1970	8.03
1975	8.14
1980	8.3
1985	8.53
1990	8.82
1995	9.16
2000	9.71
2005	10.41
2010	11.31
2015	12.44
2020	13.74
2025	15.37
2030	16.99
2035	18.73
2040	20.62
2045	22.35
2050	24.12
2055	25.73
2060	27.07
2065	28.39
2070	29.48
2075	30.48
2080	31.2
2085	31.75
2090	32.21
2095	32.73
2100	33.1
2105	33.21
2110	33.26
2115	33.27
2120	33.16
2125	32.96
2130	32.62
2135	32.16
2140	31.72
2145	31.07
2150	30.36
2155	29.66
2160	28.94
2165	28.21
2170	27.57
2175	27.1
2180	26.63
2185	26.14
2190	25.71
2195	25.24
2200	24.84
2205	24.79
2210	24.58
2215	24.63
2220	24.6
2225	25.24
2230	26.15
2235	27.54
2240	29.45
2245	31.81
2250	34.32
2255	36.53
2260	38.29
2265	40.09
2270	41.25
2275	42
2280	42.59
2285	43.12
2290	43.73
2295	44.5
2300	46.03
2305	47.31
2310	48.01
2315	47.88
2320	47.88
2325	47.82
2330	47.77
2335	48.23
2340	48.65
2345	48.27
2350	47.98
2355	47.65
2360	47.36
2365	45.9
2370	45.51
2375	45.19
2380	45.21
2385	45.08
2390	44.07
2395	43.96
2400	42.98
2405	43.83
2410	43.8
2415	43.86
2420	44.48
2425	46.27
2430	46.57
2435	48.58
2440	49.63
2445	52.52
2450	55.55
2455	57.69
2460	59.09
2465	62.39
2470	64.37
2475	67.35
2480	66.18
2485	67.9
2490	70.75
2495	68.61
2500	68.2

## Sheet: water
Wavelength (nm)	specific absorption coefficient of water (cm^-1)
400	6.6e-05
405	5.3e-05
410	4.7e-05
415	4.4e-05
420	4.5e-05
425	4.8e-05
430	4.9e-05
435	5.3e-05
440	6.3e-05
445	7.5e-05
450	9.2e-05
455	9.6e-05
460	9.8e-05
465	0.000101
470	0.000106
475	0.000114
480	0.000127
485	0.000136
490	0.00015
495	0.000173
500	0.000204
505	0.000256
510	0.000325
515	0.000396
520	0.000409
525	0.000417
530	0.000434
535	0.000452
540	0.000474
545	0.000511
550	0.000565
555	0.000596
560	0.000619
565	0.000642
570	0.000695
575	0.000772
580	0.000896
585	0.0011
590	0.001351
595	0.001672
600	0.002224
605	0.002577
610	0.002644
615	0.002678
620	0.002755
625	0.002834
630	0.002916
635	0.003012
640	0.003108
645	0.00325
650	0.0034
655	0.00371
660	0.0041
665	0.00429
670	0.00439
675	0.00448
680	0.00465
685	0.00486
690	0.00516
695	0.00559
700	0.00624
705	0.00704
710	0.00827
715	0.01007
720	0.01231
725	0.0134
730	0.0186
735	0.0238
740	0.02548
745	0.02716
750	0.0279
755	0.02765
760	0.02682
765	0.02586
770	0.02492
775	0.02405
780	0.02317
785	0.02238
790	0.02162
795	0.02088
800	0.02025
805	0.01963
810	0.01927
815	0.01933
820	0.0199
825	0.02409
830	0.02828
835	0.03193
840	0.03475
845	0.03757
850	0.03952
855	0.04089
860	0.04225
865	0.04436
870	0.04696
875	0.04956
880	0.05253
885	0.05575
890	0.05897
895	0.06266
900	0.06707
905	0.07147
910	0.07759
915	0.09053
920	0.1035
925	0.1164
930	0.1363
935	0.158
940	0.193
945	0.238
950	0.298
955	0.3667
960	0.4412
965	0.4827
970	0.5023
975	0.5106
980	0.502
985	0.4855
990	0.469
995	0.4425
1000	0.416
1005	0.3835
1010	0.351
1015	0.318
1020	0.285
1025	0.2605
1030	0.2359
1035	0.2161
1040	0.1975
1045	0.1829
1050	0.1711
1055	0.1621
1060	0.1574
1065	0.1527
1070	0.148
1075	0.1533
1080	0.1586
1085	0.1639
1090	0.1725
1095	0.1833
1100	0.1953
1105	0.212
1110	0.2287
1115	0.26
1120	0.295
1125	0.3418
1130	0.4355
1135	0.5293
1140	0.6778
1145	0.8402
1150	0.985
1155	1.06
1160	1.135
1165	1.188
1170	1.207
1175	1.226
1180	1.236
1185	1.243
1190	1.25
1195	1.25
1200	1.25
1205	1.25
1210	1.24
1215	1.23
1220	1.22
1225	1.203
1230	1.187
1235	1.17
1240	1.15
1245	1.13
1250	1.11
1255	1.098
1260	1.085
1265	1.073
1270	1.085
1275	1.104
1280	1.122
1285	1.167
1290	1.229
1295	1.291
1300	1.359
1305	1.456
1310	1.554
1315	1.651
1320	1.806
1325	1.977
1330	2.148
1335	2.43
1340	2.88
1345	3.33
1350	3.78
1355	4.203
1360	4.618
1365	5.034
1370	5.45
1375	6.418
1380	7.387
1385	8.355
1390	9.781
1395	13.04
1400	16.29
1405	19.55
1410	22.4
1415	24.67
1420	26.93
1425	29.19
1430	31.05
1435	31.3
1440	31.55
1445	31.47
1450	30.9
1455	30.33
1460	29.76
1465	29.19
1470	28.61
1475	27.26
1480	25.72
1485	24.17
1490	22.63
1495	21.15
1500	19.76
1505	18.37
1510	16.99
1515	15.6
1520	14.84
1525	14.08
1530	13.32
1535	12.56
1540	11.91
1545	11.42
1550	10.94
1555	10.45
1560	9.97
1565	9.546
1570	9.21
1575	8.875
1580	8.54
1585	8.204
1590	7.923
1595	7.679
1600	7.435
1605	7.191
1610	6.947
1615	6.744
1620	6.603
1625	6.463
1630	6.323
1635	6.182
1640	6.055
1645	5.98
1650	5.905
1655	5.83
1660	5.755
1665	5.68
1670	5.65
1675	5.65
1680	5.65
1685	5.65
1690	5.65
1695	5.65
1700	5.75
1705	5.85
1710	5.95
1715	6.05
1720	6.15
1725	6.276
1730	6.504
1735	6.732
1740	6.961
1745	7.189
1750	7.417
1755	7.649
1760	7.896
1765	8.143
1770	8.39
1775	8.637
1780	8.884
1785	9.131
1790	9.255
1795	9.349
1800	9.442
1805	9.473
1810	9.46
1815	9.447
1820	9.52
1825	9.72
1830	9.92
1835	10.12
1840	10.32
1845	10.52
1850	10.72
1855	14.8
1860	21.47
1865	28.15
1870	34.82
1875	41.49
1880	48.16
1885	54.83
1890	62.49
1895	70.8
1900	79.11
1905	87.43
1910	95.74
1915	104.1
1920	112.4
1925	120.7
1930	122.7
1935	120.5
1940	118.3
1945	116.1
1950	113.9
1955	111.6
1960	109.4
1965	104.9
1970	99.82
1975	94.71
1980	89.61
1985	84.51
1990	79.41
1995	74.3
2000	69.2
2005	66.25
2010	63.3
2015	60.35
2020	57.4
2025	54.44
2030	51.49
2035	48.54
2040	45.59
2045	43.67
2050	42
2055	40.33
2060	38.67
2065	37
2070	35.33
2075	33.67
2080	32
2085	30.67
2090	29.85
2095	29.03
2100	28.2
2105	27.38
2110	26.56
2115	25.74
2120	24.92
2125	24.09
2130	23.48
2135	23.17
2140	22.86
2145	22.56
2150	22.25
2155	21.94
2160	21.63
2165	21.33
2170	21.02
2175	20.71
2180	20.41
2185	20.1
2190	19.79
2195	19.48
2200	19.4
2205	19.65
2210	19.89
2215	20.14
2220	20.39
2225	20.63
2230	20.88
2235	21.13
2240	21.37
2245	21.62
2250	21.87
2255	22.11
2260	22.36
2265	22.61
2270	22.85
2275	23.24
2280	23.83
2285	24.43
2290	25.02
2295	25.62
2300	26.21
2305	26.8
2310	27.4
2315	27.99
2320	28.59
2325	29.18
2330	30.21
2335	31.35
2340	32.48
2345	33.62
2350	34.75
2355	35.89
2360	37.03
2365	38.16
2370	39.3
2375	40.44
2380	41.57
2385	43.3
2390	45.17
2395	47.04
2400	48.91
2405	50.78
2410	52.65
2415	54.52
2420	56.39
2425	58.26
2430	60.13
2435	62
2440	64.03
2445	66.67
2450	69.31
2455	71.95
2460	74.59
2465	77.22
2470	79.86
2475	82.5
2480	85.14
2485	87.78
2490	90.42
2495	93.06
2500	95.7

## Sheet: refractive index
media	refractive index	reference
air	1
cell wall	1.415	Woolley JT. 1975. Refractive Index of Soybean Leaf Cell Walls. Plant Physiology 55 , 172–174.
cytosol	1.353	Bernard S, Probyn TA, Quirantes A. 2009. Simulating the optical properties of phytoplankton cells using a two-layered spherical geometry.
chloroplast	1.511	Bernard S, Probyn TA, Quirantes A. 2009. Simulating the optical properties of phytoplankton cells using a two-layered spherical geometry.
vacuole	1.333	assumed same as water
